# Supplementary material for: Optimisation of Biomass Production and Nutritional Value of Two Marine Diatoms (Bacillariophyceae), Skeletonema costatum and Chaetoceros calcitrans
Source: Biology (Basel). 2022 Apr 14;11(4):594. doi: 10.3390/biology11040594 (PMC9024967; doi:10.3390/biology11040594)
Supplement: Supplementary file 1 [file biology-11-00594-s001.zip]

Archive with 1 entries (1 files):
- biology-1629837-supplementary.pdf
